# Supplementary material for: Comprehensive mapping of exon junction complex binding sites reveals universal EJC deposition in Drosophila
Source: BMC Biol. 2023 Nov 7;21:246. doi: 10.1186/s12915-023-01749-1 (PMC10630996; doi:10.1186/s12915-023-01749-1)
Supplement: Supplementary file 1 — Additional file 1. Figure S1. Complexity for human and Drosophila eIF4A3 eCLIP libraries a) Bar plot displaying the read counts at successive steps of read analysis for each sample, including raw reads, uniquely mapped reads, deduplicated reads, and reads that intersect coding exons in the human data. Note that SMInput 2 appears as having 0 reads, due to very low output and plot scale b) The same as a) for Drosophila eCLIP data. c) Venn diagram depicting the similarity of eCLIP binding sites after PureCLIP binding site discovery for all Drosophila replicates. The Jaccard index (JI) on the right of each Venn diagram is calculated based on the values presented in the Venn diagram. Figure S2. Comparison of human and Drosophila transcriptomes and validation of CRISPR editing of Drosophila S2R+ cells a) Distribution of the number of exons per transcript in D. melanogaster and H. sapiens. b) Total number of annotated exons in D. melanogaster and H. sapiens. Drosophila annotations were obtained from the FlyBase consortium, version BDGP6. Human annotations were obtained from Ensembl, version GRCh38; only the longest isoform and with experimental evidence were used for quantification. c) Western blot to validate expression of endogenous eIF4A3 cells fused to 3xHA in S2R+. Anti-HA membrane (right) with lane 1 from a modified and single isolated clone, and lane 2 with wild-type cells. Anti-eIF4A3 Drosophila membrane (left) with lane 1 from a modified and single isolated clone and lane 2 with wild-type cells. The red arrow points to the expected size for endogenous eIF4A3, which becomes fainter in the S2 HA (lane 1). The blue arrow points to the expected size for eIF4A3-HA, which appears only upon CRISPR-cas9 and is absent in the wild type, with expression levels similar to eIF4A3-WT in WT cells. d) Co-IP of Y14-FLAG pulled down by eIF4A3-HA. Lane 1: input, with both proteins expressed. Lane 2: IP of eIF4A3 co-precipitates Y14-FLAG. Figure S3. eCLIP biases a) The scatter plot d [file 12915_2023_1749_MOESM1_ESM.zip]

Archive with 4 entries (4 files):
- FIGS1.svg
- FIGS2.svg
- FigS3.svg
- FIGS4.svg
