# Supplementary material for: Comprehensive mapping of exon junction complex binding sites reveals universal EJC deposition in Drosophila
Source: BMC Biol. 2023 Nov 7;21:246. doi: 10.1186/s12915-023-01749-1 (PMC10630996; doi:10.1186/s12915-023-01749-1)
Supplement: Supplementary file 3 — Additional file 3. Table S5. Top 50 more expressed and reproducibly undetected exons (.txt) [file 12915_2023_1749_MOESM3_ESM.xlsx]

## Sheet: Sheet1
exon_id	total_exons_y	exon_rank_x	SRDscore	sum_SRDscore	ratio_enrichment_window_samplevsmRNAseq	gene_name_y	gene_id_y	transcript_id_x	log10_RPKM	log10_RPKM_class_interval	ex_strand	gene_id_y.1	exon_size_y	sequence	loaded_exon_above_threshold	SRD_loaded_exon_above_threshold	log10_RPKM_s2	log10_RPKM_s2_class_interval	why is not loaded
FBtr0087575-E3	0.0	3.0	0.0	0.0	0.0	RpS23	0	0	0.0	(-0.001, 2.626]	-	FBgn0033912	606	TGCGAAA	0	0	5.352036761654184	(4.255, 5.68]	wrong total exon
FBtr0082369-E3	4.0	3.0	0.0	0.0	0.0	RpS25	FBgn0086472	FBtr0082369	4.953725462626092	(3.667, 5.567]	-	FBgn0086472	201	AACGTTG	0	0	5.244912824491595	(4.255, 5.68]	intron in 3UTR
FBtr0346159-E1	0.0	1.0	0.0	0.0	0.0	RpS8	0	0	0.0	(-0.001, 2.626]	+	FBgn0039713	68	AAAATAC	0	0	5.193457057948174	(4.255, 5.68]	not expressed
FBtr0340533-E1	5.0	1.0	0.0	0.0	0.0	RpL11	FBgn0013325	FBtr0340533	4.765046748719569	(3.667, 5.567]	+	FBgn0013325	35	ATCCTTT	0	0	5.1198980214062395	(4.255, 5.68]	intron in 5UTR
FBtr0085804-E2	3.0	2.0	0.0	0.0	0.0	RpL6	FBgn0039857	FBtr0085804	4.861992469908427	(3.667, 5.567]	-	FBgn0039857	80	GTGGAGA	0	0	5.071360425317409	(4.255, 5.68]	not expressed
FBtr0343002-E1	6.0	0.0	0.0	0.0	0.0	RpS16	FBgn0034743	FBtr0343002	4.805825249111368		+	FBgn0034743	74	AGATCCC	0	0	5.032892658599313	(4.255, 5.68]	unclear
FBtr0336783-E1	0.0	1.0	0.0	0.0	0.0	RpL3	0	0	0.0	(-0.001, 2.626]	+	FBgn0020910	38	CGTTTTA	0	0	5.018585349637885	(4.255, 5.68]	unclear
FBtr0334113-E1	4.0	0.0	0.0	0.0	0.0	RpLP0	FBgn0000100	FBtr0334113	4.769505717050175		+	FBgn0000100	59	CAGCTGT	0	0	5.001325050763298	(4.255, 5.68]	unclear
FBtr0076892-E1	0.0	1.0	0.0	0.0	0.0	RpL18	0	0	0.0	(-0.001, 2.626]	-	FBgn0035753	31	TTCTTTC	0	0	4.9610848757569626	(4.255, 5.68]	unclear
FBtr0333672-E1	4.0	1.0	0.0	0.0	0.0	ATPsynbeta	FBgn0010217	FBtr0333672	5.09013345571774	(3.667, 5.567]	+	FBgn0010217	258	CGGACAC	0	0	4.745303177407386	(4.255, 5.68]	first exon not expressed, nmd isoform
FBtr0079178-E1	6.0	1.0	0.0	0.0	0.0	eIF4A	FBgn0001942	FBtr0079178	4.679681784588151	(3.667, 5.567]	+	FBgn0001942	458	TTACCTA	0	0	4.721837216088016	(4.255, 5.68]	first exon not expressed, nmd isoform
FBtr0073610-E1	3.0	1.0	0.0	0.0	0.0	Hsc70-3	FBgn0001218	FBtr0073610	4.255344528320777	(3.667, 5.567]	-	FBgn0001218	275	ACAGTCG	0	0	4.687324311400167	(4.255, 5.68]	not expressed
FBtr0340066-E1	4.0	1.0	0.0	0.0	0.0	Idgf6	FBgn0013763	FBtr0340066	3.989717568073545	(3.667, 5.567]	+	FBgn0013763	186	AAACAAG	0	0	4.567249073272727	(4.255, 5.68]	unclear
FBtr0082473-E1	3.0	0.0	0.0	0.0	0.0	COX5A	FBgn0019624	FBtr0082473	4.591032234699743		+	FBgn0019624	43	ATCAATG	0	0	4.505594014985333	(4.255, 5.68]	not expressed
FBtr0088224-E1	3.0	1.0	0.0	0.0	0.0	Prosbeta5	FBgn0029134	FBtr0088224	3.94500107093336	(3.667, 5.567]	+	FBgn0029134	20	TGCTCCA	0	0	4.4306273678016295	(4.255, 5.68]	unclear
FBtr0334453-E2	3.0	2.0	0.0	0.0	0.0	CG6891	FBgn0030955	FBtr0074631	3.384146545787951	(3.259, 3.409]	+	FBgn0030955	323	GACAAGG	0	0	4.3338886757749	(4.255, 5.68]	NOT LOADED (0 T)
FBtr0078968-E2	9.0	3.0	0.0	0.0	0.0	Gel	FBgn0010225	FBtr0078969	3.792883074217322	(3.667, 5.567]	+	FBgn0010225	251	CGGCGCC	0	0	4.319547124969856	(4.255, 5.68]	unclear
FBtr0078969-E2	9.0	2.0	0.0	0.0	0.0	Gel	FBgn0010225	FBtr0078969	3.792883074217322	(3.667, 5.567]	+	FBgn0010225	193	CAAACAT	0	0	4.319547124969856	(4.255, 5.68]	not expressed
FBtr0088417-E6	7.0	6.0	0.0	0.0	0.0	14-3-3zeta	FBgn0004907	FBtr0088412	4.239688308547732	(3.667, 5.567]	+	FBgn0004907	163	CCAGACA	0	0	4.311030437647368	(4.255, 5.68]	not expressed
FBtr0331408-E3	4.0	3.0	0.0	0.0	0.0	ND-MLRQ	FBgn0052230	FBtr0331408	4.667757625797132	(3.667, 5.567]	+	FBgn0052230	145	ATTATAA	0	0	4.303587347410074	(4.255, 5.68]	last exon bad annotated
FBtr0331408-E4	4.0	0.0	0.0	0.0	0.0	ND-MLRQ	FBgn0052230	FBtr0331408	4.667757625797132		+	FBgn0052230	93	ATTCATT	0	0	4.303587347410074	(4.255, 5.68]	prob loaded
FBtr0331601-E1	9.0	1.0	0.0	0.0	0.0	Moe	FBgn0011661	FBtr0331601	3.918668303231909	(3.667, 5.567]	-	FBgn0011661	148	AACACGC	0	0	4.295744979679999	(4.255, 5.68]	not expressed
FBtr0331601-E5	9.0	5.0	0.0	0.0	0.0	Moe	FBgn0011661	FBtr0331601	3.918668303231909	(3.667, 5.567]	-	FBgn0011661	26	CAGACTG	0	0	4.295744979679999	(4.255, 5.68]	not expressed
FBtr0339411-E2	5.0	2.0	0.0	0.0	0.0	COX7C	FBgn0040773	FBtr0339411	4.340161944119756	(3.667, 5.567]	+	FBgn0040773	222	GTACCTA	0	0	4.2839098739529105	(4.255, 5.68]	not expressed
FBtr0339412-E1	5.0	1.0	0.0	0.0	0.0	COX7C	FBgn0040773	FBtr0339411	4.340161944119756	(3.667, 5.567]	+	FBgn0040773	133	GGTATTT	0	0	4.2839098739529105	(4.255, 5.68]	not expressed
FBtr0452079-E2	3.0	2.0	0.0	0.0	0.0	cathD	FBgn0029093	FBtr0452080	4.033570705799376	(3.667, 5.567]	-	FBgn0029093	374	TAAATTA	0	0	4.271611504740286	(4.255, 5.68]	not expressed
FBtr0310045-E2	3.0	2.0	0.0	0.0	0.0	Xbp1	FBgn0021872	FBtr0310045	4.123810434688839	(3.667, 5.567]	+	FBgn0021872	304	AGGGCTG	0	0	4.2713902858513935	(4.255, 5.68]	not expressed
FBtr0074945-E2	5.0	2.0	0.0	0.0	0.0	CG9372	FBgn0036891	FBtr0074945	3.26718830867206	(3.259, 3.409]	+	FBgn0036891	148	AAGCGAC	0	0	4.250636936751255	(3.976, 4.255]	not expressed
FBtr0113354-E1	0.0	1.0	0.0	0.0	0.0	vig2	0	0	0.0	(-0.001, 2.626]	+	FBgn0046214	38	CTACCTT	0	0	4.246099317036609	(3.976, 4.255]	not expressed
FBtr0085437-E1	10.0	1.0	0.0	0.0	0.0	Cnx99A	FBgn0015622	FBtr0085437	3.713459526518833	(3.667, 5.567]	-	FBgn0015622	56	AAAGCAG	0	0	4.223532828413888	(3.976, 4.255]	not expressed
FBtr0074874-E2	8.0	2.0	0.0	0.0	0.0	SREBP	FBgn0261283	FBtr0074874	3.5650857956480566	(3.409, 3.667]	+	FBgn0261283	135	AAAGCTG	0	0	4.222374369749487	(3.976, 4.255]	not expressed
FBtr0302370-E1	5.0	1.0	0.0	0.0	0.0	CCT3	FBgn0015019	FBtr0302370	3.6748603338063672	(3.667, 5.567]	+	FBgn0015019	151	AAGGAAC	0	0	4.186763124531368	(3.976, 4.255]	not expressed
FBtr0085458-E1	3.0	1.0	0.0	0.0	0.0	Pcd	FBgn0024841	FBtr0085458	3.4757039531490443	(3.409, 3.667]	+	FBgn0024841	193	CACAACT	0	0	4.148676489194359	(3.976, 4.255]	prob loaded
FBtr0309091-E1	7.0	1.0	0.0	0.0	0.0	Sec23	FBgn0262125	FBtr0309091	3.550308058730049	(3.409, 3.667]	+	FBgn0262125	172	GACTCAT	0	0	4.140106254290123	(3.976, 4.255]	prob loaded
FBtr0077014-E1	15.0	1.0	0.0	0.0	0.0	LanA	FBgn0002526	FBtr0077014	2.964716308696957	(2.956, 3.054]	-	FBgn0002526	428	CATATCG	0	0	4.106473333078486	(3.976, 4.255]	prob loaded
FBtr0077014-E3	15.0	3.0	0.0	0.0	0.0	LanA	FBgn0002526	FBtr0077014	2.964716308696957	(2.956, 3.054]	-	FBgn0002526	624	ACACCAA	0	0	4.106473333078486	(3.976, 4.255]	prob loaded
FBtr0072034-E1	4.0	1.0	0.0	0.0	0.0	CG13551	FBgn0040660	FBtr0072034	3.901209465271629	(3.667, 5.567]	-	FBgn0040660	104	GCGCGCC	0	0	4.071570445499906	(3.976, 4.255]	not expressed
FBtr0085874-E1	0.0	1.0	0.0	0.0	0.0	mod	0	0	0.0	(-0.001, 2.626]	+	FBgn0002780	116	TTATATT	0	0	4.066530217766837	(3.976, 4.255]	problem in annotation
FBtr0085874-E2	0.0	2.0	0.0	0.0	0.0	mod	0	0	0.0	(-0.001, 2.626]	+	FBgn0002780	76	TGTATAA	0	0	4.066530217766837	(3.976, 4.255]	problem in annotation
FBtr0334462-E1	3.0	1.0	0.0	0.0	0.0	Arpc3B	FBgn0065032	FBtr0334462	3.17402096478181	(3.151, 3.259]	-	FBgn0065032	102	TGAAATG	0	0	4.059080995460893	(3.976, 4.255]	wrong annotation
FBtr0332719-E1	4.0	1	0.0	0.0	0.0	Tom20	FBgn0036928	FBtr0332719	3.710741969556032		+	FBgn0036928	28	GAGTTAT	0	0	4.049881975980398	(3.976, 4.255]	not expressed
FBtr0078155-E1	9.0	1.0	0.0	0.0	0.0	CG3164	FBgn0025683	FBtr0078153	4.072420652389673	(3.667, 5.567]	-	FBgn0025683	283	TTGGAAG	0	0	4.046222855237697	(3.976, 4.255]	not expressed
FBtr0307506-E1	5.0	1.0	0.0	0.0	0.0	CG31075	FBgn0051075	FBtr0307506	3.296721368710904	(3.259, 3.409]	-	FBgn0051075	239	TATGCCC	0	0	4.045832580266199	(3.976, 4.255]	not expressed
FBtr0300285-E3	8.0	3.0	0.0	0.0	0.0	Eb1	FBgn0027066	FBtr0332939	3.643899642384239	(3.409, 3.667]	+	FBgn0027066	145	GCGGGCT	0	0	4.044302897596022	(3.976, 4.255]	not expressed
FBtr0302575-E14	15.0	14.0	0.0	0.0	0.0	zip	FBgn0265434	FBtr0302575	3.523041868715961	(3.409, 3.667]	-	FBgn0265434	133	TCGATTC	0	0	4.041112590127844	(3.976, 4.255]	not expressed
FBtr0302575-E7	15.0	7.0	0.0	0.0	0.0	zip	FBgn0265434	FBtr0302575	3.523041868715961	(3.409, 3.667]	-	FBgn0265434	23	TTCTAGA	0	0	4.041112590127844	(3.976, 4.255]	not expressed
FBtr0086941-E1	5.0	0.0	0.0	0.0	0.0	eIF3b	FBgn0034237	FBtr0086941	4.107547607934908		+	FBgn0034237	116	TAAAAGT	0	0	4.039724870681432	(3.976, 4.255]	not expressed
FBtr0302510-E1	4.0	0.0	0.0	0.0	0.0	UQCR-Q	FBgn0036728	FBtr0075222	4.373322528042069		+	FBgn0036728	73	AAGCCGC	0	0	4.036886570441671	(3.976, 4.255]	not expressed
FBtr0072621-E1	4.0	1.0	0.0	0.0	0.0	CG9205	FBgn0035181	FBtr0072621	3.077378841870808	(3.054, 3.151]	+	FBgn0035181	188	TTAAACA	0	0	4.023898632145737	(3.976, 4.255]	not expressed
FBtr0333884-E2	7.0	2.0	0.0	0.0	0.0	eIF4E1	FBgn0015218	FBtr0333884	4.070118608720593	(3.667, 5.567]	-	FBgn0015218	61	AATTTTA	0	0	4.010938912992625	(3.976, 4.255]	not expressed
FBtr0089989-E1	7.0	1.0	0.0	0.0	0.0	arm	FBgn0000117	FBtr0089989	3.7408751737277073	(3.667, 5.567]	-	FBgn0000117	229	GTGCTAA	0	0	4.009960290083947	(3.976, 4.255]	not expressed
FBtr0086920-E1	3.0	1.0	0.0	0.0	0.0	robl	FBgn0024196	FBtr0086920	3.6228986804031456	(3.409, 3.667]	+	FBgn0024196	101	GTGTTTC	0	0	4.009894507110875	(3.976, 4.255]	not expressed
FBtr0089013-E3	5.0	3.0	0.0	0.0	0.0	Glo1	FBgn0283450	FBtr0089013	3.773413274306187	(3.667, 5.567]	-	FBgn0283450	86	GAGCCGC	0	0	3.9884023370633543	(3.976, 4.255]	prob loaded
FBtr0070617-E5	8.0	5.0	0.0	0.0	0.0	Vap33	FBgn0029687	FBtr0070617	3.7628254878460656	(3.667, 5.567]	+	FBgn0029687	71	AAGTGCG	0	0	3.986141081803447	(3.976, 4.255]	prob loaded
FBtr0078062-E1	7.0	1.0	0.0	0.0	0.0	MED15	FBgn0027592	FBtr0078062	2.878590550412438	(2.876, 2.956]	+	FBgn0027592	152	AAAGTTT	0	0	3.985997337976933	(3.976, 4.255]	unclear
FBtr0305569-E1	5.0	1.0	0.0	0.0	0.0	mbf1	FBgn0262732	FBtr0305569	3.709594537745609	(3.667, 5.567]	+	FBgn0262732	19	TTCAAAG	0	0	3.982799470120598	(3.976, 4.255]	not expressed
FBtr0305569-E2	5.0	2.0	0.0	0.0	0.0	mbf1	FBgn0262732	FBtr0305569	3.709594537745609	(3.667, 5.567]	+	FBgn0262732	227	AAGCAGA	0	0	3.982799470120598	(3.976, 4.255]	unclear
FBtr0077156-E1	4.0	1.0	0.0	0.0	0.0	Uev1A	FBgn0035601	FBtr0077156	3.79289693995259	(3.667, 5.567]	-	FBgn0035601	207	GGAAAAG	0	0	3.9814962750968426	(3.976, 4.255]	not expressed
